# Supplementary material for: Inflammatory Markers and Dyslipidemia in Patients with Oral Lichen Planus: A Case–Control Study
Source: Diagnostics (Basel). 2025 Nov 3;15(21):2783. doi: 10.3390/diagnostics15212783 (PMC12609926; doi:10.3390/diagnostics15212783)
Supplement: Supplementary file 1 [file diagnostics-15-02783-s001.zip]

Archive with 1 entries (1 files):
- diagnostics-3896182-supplementary.pdf
